# Supplementary material for: A Combined Experimental and Computational (DFT, RDF, MC and MD) Investigation of Epoxy Resin as a Potential Corrosion Inhibitor for Mild Steel in a 0.5 M H2SO4 Environment
Source: Polymers (Basel). 2023 Apr 21;15(8):1967. doi: 10.3390/polym15081967 (PMC10145058; doi:10.3390/polym15081967)
Supplement: Supplementary file 1 [file polymers-15-01967-s001.zip]

Archive with 1 entries (1 files):
- polymers-2309030-supplementary.pdf
